# Supplementary material for: Nanopore sequencing reveals genomic map of CTX-M-type extended-spectrum β-lactamases carried by Escherichia coli strains isolated from blue mussels (Mytilus edulis) in Norway
Source: BMC Microbiol. 2020 May 25;20:134. doi: 10.1186/s12866-020-01821-8 (PMC7249450; doi:10.1186/s12866-020-01821-8)
Supplement: Supplementary file 3 — Additional file 3. List of virulence genes and biocide/metal resistance genes detected in strains 631 and 1500 (i.e., names and their function). [file 12866_2020_1821_MOESM3_ESM.xlsx]

## Sheet: VFDB
Additional file 3. List of virulence genes and biocide/metal resistance genes detected in strains 631 and 1500 (i.e., names and their function)
VFDB: Virulence Factors of Pathogenic Bacteria Database
Gene name	Virulence factor	Virulence factor class
cfaA	CFA/I fimbriae	Adherence
cfaB
cfaC
cfaD/cfaE
ecpA	E. coli common pilus (ECP)
ecpB
ecpC
ecpD
ecpE
ecpR
elfA	E.coli laminin-binding fimbriae (ELF)
elfC
elfD
elfG
eaeH	EaeH
hcpA	Hemorrhagic E.coli pilus (HCP)
hcpB
hcpC
papX	P fimbriae
fimA	Type I fimbriae
fimB
fimC
fimD
fimE
fimF
fimG
fimH
fimI
cah	Cah	Autotransporter
ehaB	EhaB
air/eaeX	Enteroaggregative immunoglobulin repeat protein
upaG/ehaG	UpaG adhesin
upaH	UpaH
ibeB	Invasion of brain endothelial cells (Ibes)	Invasion
ibeC
tia	Tia/Hek
chuA	Hemin uptake	Iron uptake
chuS
chuT
chuU
chuW
chuX
chuY
sitA	Iron/managanease transport
sitB
sitC
sitD
fyuA	Yersiniabactin siderophore
irp1
irp2
ybtA
ybtE
ybtP
ybtQ
ybtS
ybtT
ybtU
ybtX
espL1	EspL1	Non-LEE encoded TTSS effectors
espL4	EspL4
espR1	EspR1
espX1	EspX1
espX4	EspX4
espX5	EspX5
espY1	EspY1
espY2	EspY2
espY3	EspY3
espY4	EspY4
aec15	ACE T6SS	Secretion system
aec16
aec17
aec18
aec19
aec22
aec23
aec24
aec25
aec26
aec27/clpV
aec28
aec29
aec30
aec31
aec32
hlyE/clyA	Hemolysin/cytolysin A	Toxin

## Sheet: BacMet
Additional file 3. List of virulence genes and biocide/metal resistance genes detected in strains 631 and 1500 (i.e., names and their function)
BacMet - Antibacterial Biocide & Metal Reistance Genes Database (version 2.0)
Gene name	Resistance against
acrA	Acriflavine [class: Acridine], Phenol [class: Phenolic compounds], Triclosan [class: Phenolic compounds], p-xylene [class: Aromatic hydrocarbons], Cyclohexane [class: Cycloalkane], Pentane [class: Alkane]
acrB	Acriflavine [class: Acridine], Phenol [class: Phenolic compounds], Triclosan [class: Phenolic compounds], p-xylene [class: Aromatic hydrocarbons], Cyclohexane [class: Cycloalkane], Pentane [class: Alkane]
acrD/yffA	Sodium Dodecyl Sulfate (SDS) [class: Organo-sulfate], Sodium Deoxycholate (SDC) [class: Acid]
acrE/envC	Acriflavine [class: Acridine], Sodium Dodecyl Sulfate (SDS) [class: Organo-sulfate], Sodium Deoxycholate (SDC) [class: Acid], Tetraphenylphosphonium (TPP) [class: Quaternary Ammonium Compounds (QACs)], Benzylkonium Chloride (BAC) [class: Quaternary Ammonium Compounds (QACs)], Methyl Viologen [class: Paraquat], Ethidium Bromide [class: Phenanthridine]
acrF/envD	Acriflavine [class: Acridine], Sodium Dodecyl Sulfate (SDS) [class: Organo-sulfate], Sodium Deoxycholate (SDC) [class: Acid], Tetraphenylphosphonium (TPP) [class: Quaternary Ammonium Compounds (QACs)], Benzylkonium Chloride (BAC) [class: Quaternary Ammonium Compounds (QACs)], Methyl Viologen [class: Paraquat], Ethidium Bromide [class: Phenanthridine]
acrR/ybaH	Acriflavine [class: Acridine]
actP/yjcG	Sodium Glycocholate [class: Acid], Sodium acetate [class: Acetate]
arsB	Arsenic (As), Antimony (Sb)
arsC	Arsenic (As), Antimony (Sb)
arsR	Arsenic (As)
asr	Hydrochloric acid (HCl) [class: Acid]
baeR	Zinc (Zn), Tungsten (W), Sodium Deoxycholate (SDC) [class: Acid]
baeS	Zinc (Zn), Tungsten (W), Sodium Deoxycholate (SDC) [class: Acid]
bcr	Acriflavine [class: Acridine]
bhsA/ycfR/comC	Copper (Cu)
comR/ycfQ	Copper (Cu)
copA	Copper (Cu)
corA	Magnesium (Mg), Cobalt (Co), Nickel (Ni), Manganese (Mn)
corB	Cobalt (Co), Magnesium (Mg)
corC	Cobalt (Co), Magnesium (Mg)
corD	Cobalt (Co), Magnesium (Mg)
cpxA	Hydrogen Peroxide (H2O2) [class: Peroxides], Benzylkonium Chloride (BAC) [class: Quaternary Ammonium Compounds (QACs)], Chlorhexidine [class: Biguanides]
cpxR	Hydrogen Peroxide (H2O2) [class: Peroxides], Benzylkonium Chloride (BAC) [class: Quaternary Ammonium Compounds (QACs)], Chlorhexidine [class: Biguanides]
cueO	Copper (Cu)
cueR/ybbI	Copper (Cu)
cusA/ybdE	Copper (Cu), Silver (Ag)
cusB	Copper (Cu), Silver (Ag)
cusC/ylcB	Copper (Cu), Silver (Ag)
cusF/cusX	Copper (Cu), Silver (Ag)
cusR/ylcA	Copper (Cu), Silver (Ag)
cusS	Copper (Cu), Silver (Ag)
cutA	Copper (Cu)
cutC	Copper (Cu)
cutE/lnt	Copper (Cu)
cutF/nlpE	Copper (Cu)
dsbA	Cadmium (Cd), Zinc (Zn), Mercury (Hg)
dsbB	Cadmium (Cd), Mercury (Hg)
dsbC	Copper (Cu)
emrA	Phenylmercury Acetate [class: Organo-mercury], 2-Chlorophenylhydrazine [class: Hydrazine], Carbonylcyanide m-chlorophenyl hydrazone (CCCP) [class: Hydrazone], Tetrachlorosalicylanilide (TCS) [class: Salicylanilide]
emrB	Phenylmercury Acetate [class: Organo-mercury], 2-Chlorophenylhydrazine [class: Hydrazine], Carbonylcyanide m-chlorophenyl hydrazone (CCCP) [class: Hydrazone]
emrD	Benzylkonium Chloride (BAC) [class: Quaternary Ammonium Compounds (QACs)], Sodium Dodecyl Sulfate (SDS) [class: Organo-sulfate]
emrE/mvrC	Benzylkonium Chloride (BAC) [class: Quaternary Ammonium Compounds (QACs)], Methyl Viologen [class: Paraquat], Ethidium Bromide [class: Phenanthridine], Tetraphenylphosphonium (TPP) [class: Quaternary Ammonium Compounds (QACs)]
emrK	Benzylkonium Chloride (BAC) [class: Quaternary Ammonium Compounds (QACs)], Crystal Violet [class: Triarylmethane], Tetraphenylphosphonium (TPP) [class: Quaternary Ammonium Compounds (QACs)], Sodium Deoxycholate (SDC) [class: Acid], Sodium Dodecyl Sulfate (SDS) [class: Organo-sulfate]
emrR	Carbonyl cyanide 3-chlorophenylhydrazone (CCCP) [class: Hydrazone]
emrY	Sodium Dodecyl Sulfate (SDS) [class: Organo-sulfate], Ethidium Bromide [class: Phenanthridine]
evgA	Sodium Deoxycholate (SDC) [class: Acid]
evgS	Sodium Deoxycholate (SDC) [class: Acid]
fabI	Triclosan [class: Phenolic compounds]
fetA/ybbL	Iron (Fe), Hydrogen Peroxide (H2O2) [class: Peroxides]
fetB/ybbM	Iron (Fe), Hydrogen Peroxide (H2O2) [class: Peroxides]
fieF/yiip	Iron (Fe), Zinc (Zn), Cobalt (Co), Cadmium (Cd), Nickel (Ni)
gadA	Hydrochloric acid (HCl) [class: Acid]
gadB	Hydrochloric acid (HCl) [class: Acid]
gadC/xasA	Hydrochloric acid (HCl) [class: Acid]
gadE/yhiE	Hydrochloric acid (HCl) [class: Acid]
gadW/yhiW	Hydrochloric acid (HCl) [class: Acid]
gadX	Hydrochloric acid (HCl) [class: Acid], Rhodamine 6G [class: Xanthene], Sodium Dodecyl Sulfate (SDS) [class: Organo-sulfate]
glpF	Antimony (Sb), Arsenic (As), Glycerol [class: Alcohol]
hdeA/yhiB	Hydrochloric acid (HCl) [class: Acid]
hdeB/yhiC	Hydrochloric acid (HCl) [class: Acid]
ibpA	Hydrogen Peroxide (H2O2) [class: Peroxides]
ibpB	Hydrogen Peroxide (H2O2) [class: Peroxides]
iclR	Sodium acetate [class: Acetate]
marA	Cyclohexane [class: Cycloalkane], Diphenyl Ether [class: Phenyl], n-hexane [class: Alkane]
marR	Cyclohexane [class: Cycloalkane], Diphenyl Ether [class: Phenyl], n-hexane [class: Alkane]
mdfA/cmr	Benzylkonium Chloride (BAC) [class: Quaternary Ammonium Compounds (QACs)], Ethidium Bromide [class: Phenanthridine], Acriflavine [class: Acridine], Tetraphenylphosphonium (TPP) [class: Quaternary Ammonium Compounds (QACs)], Sodium Hydroxide (NaOH) [class: Base], Rhodamine 6G [class: Xanthene]
mdtA/yegM	Sodium Deoxycholate (SDC) [class: Acid]
mdtB/yegN	Sodium Deoxycholate (SDC) [class: Acid], Hydrochloric acid (HCl) [class: Acid]
mdtC/yegO	Sodium Deoxycholate (SDC) [class: Acid]
mdtE/yhiU	Crystal Violet [class: Triarylmethane], Sodium Dodecyl Sulfate (SDS) [class: Organo-sulfate], Tetraphenylphosphonium (TPP) [class: Quaternary Ammonium Compounds (QACs)], Sodium Deoxycholate (SDC) [class: Acid], Rhodamine 6G [class: Xanthene], Benzylkonium Chloride (BAC) [class: Quaternary Ammonium Compounds (QACs)]
mdtF/yhiV	Crystal Violet [class: Triarylmethane], Sodium Dodecyl Sulfate (SDS) [class: Organo-sulfate], Tetraphenylphosphonium (TPP) [class: Quaternary Ammonium Compounds (QACs)], Sodium Deoxycholate (SDC) [class: Acid], Rhodamine 6G [class: Xanthene], Benzylkonium Chloride (BAC) [class: Quaternary Ammonium Compounds (QACs)]
mdtG/yceE	Sodium Deoxycholate (SDC) [class: Acid]
mdtI/ydgE	Sodium Deoxycholate (SDC) [class: Acid], Sodium Dodecyl Sulfate (SDS) [class: Organo-sulfate], Spermidine [class: Polyamines]
mdtJ/ebrB/ydgF	Spermidine [class: Polyamines]
mdtK/ydhE	Tetraphenylphosphonium (TPP) [class: Quaternary Ammonium Compounds (QACs)], Sodium Deoxycholate (SDC) [class: Acid], Ethidium Bromide [class: Phenanthridine], Benzylkonium Chloride (BAC) [class: Quaternary Ammonium Compounds (QACs)], Acriflavine [class: Acridine]
mdtM/yjiO	Tetraphenylphosphonium (TPP) [class: Quaternary Ammonium Compounds (QACs)], Ethidium Bromide [class: Phenanthridine], Acriflavine [class: Acridine], Tetraphenylarsonium (TPA) [class: Quaternary Ammonium Compounds (QACs)]
mdtN/yjcR	Acriflavine [class: Acridine], Tetraphenylarsonium (TPA) [class: Quaternary Ammonium Compounds (QACs)]
mgtA	Cobalt (Co), Magnesium (Mg)
mntH/yfeP	Manganese (Mn), Iron (Fe), Cadmium (Cd), Cobalt (Co), Zinc (Zn)
mntP/yebN	Manganese (Mn), Magnesium (Mg), Methyl Viologen [class: Paraquat], Hydrogen Peroxide (H2O2) [class: Peroxides]
mntR	Manganese (Mn), Magnesium (Mg)
modA	Tungsten (W), Molybdenum (Mo)
modB	Tungsten (W), Molybdenum (Mo)
modC	Tungsten (W), Molybdenum (Mo)
modE	Tungsten (W), Molybdenum (Mo)
nfsA	Chromium (Cr)
nikA	Nickel (Ni)
nikB	Nickel (Ni)
nikC	Nickel (Ni)
nikD	Nickel (Ni)
nikE	Nickel (Ni)
nikR	Nickel (Ni)
ostA/lptD	n-hexane [class: Alkane]
oxyRkp	Hydrogen Peroxide (H2O2) [class: Peroxides], Sodium Deoxycholate (SDC) [class: Acid], Acriflavine [class: Acridine], Rhodamine 6G [class: Xanthene], Ethidium Bromide [class: Phenanthridine], Sodium Dodecyl Sulfate (SDS) [class: Organo-sulfate]
phoB	Benzylkonium Chloride (BAC) [class: Quaternary Ammonium Compounds (QACs)], Chlorhexidine [class: Biguanides]
pitA	Zinc (Zn), Tellurium (Te)
pstA	Arsenic (As)
pstB	Arsenic (As)
pstC	Arsenic (As)
pstS	Arsenic (As)
qacEdelta1	Benzylkonium Chloride (BAC) [class: Quaternary Ammonium Compounds (QACs)], Ethidium Bromide [class: Phenanthridine], Acriflavine [class: Acridine], Chlorhexidine [class: Biguanides], Pyronin Y [class: Xanthene], Rhodamine 6G [class: Xanthene], Methyl Viologen [class: Paraquat], Tetraphenylphosphonium (TPP) [class: Quaternary Ammonium Compounds (QACs)], 4,6-diamidino-2-phenylindole (DAPI) [class: …
rcnA/yohM	Cobalt (Co), Nickel (Ni), Iron (Fe)
rcnB/yohN	Nickel (Ni), Cobalt (Co)
rcnR/yohL	Cobalt (Co), Nickel (Ni), Iron (Fe)
robA	Silver (Ag), Mercury (Hg), Cadmium (Cd), Cyclohexane [class: Cycloalkane], Pentane [class: Alkane], n-hexane [class: Alkane], Diphenyl Ether [class: Phenyl]
rpoS	Hydrochloric acid (HCl) [class: Acid], Sodium hydroxide (NaOH) [class: Base]
sodA	Selenium (Se), Hydrogen Peroxide (H2O2) [class: Peroxides]
sodB	Selenium (Se), Hydrogen Peroxide (H2O2) [class: Peroxides]
soxR	Methyl Viologen [class: Paraquat]
soxS	Zinc (Zn), Cyclohexane [class: Cycloalkane]
sugE	Cetrimide (CTM) [class: Quaternary Ammonium Compounds (QACs)], Cetylpyridinium Chloride (CPC) [class: Quaternary Ammonium Compounds (QACs)], Tetraphenylphosphonium (TPP) [class: Quaternary Ammonium Compounds (QACs)], Benzylkonium Chloride (BAC) [class: Quaternary Ammonium Compounds (QACs)], Ethidium Bromide [class: Phenanthridine], Sodium Dodecyl Sulfate (SDS) [class: Organo-sulfate]
tehA	Tellurium (Te), Proflavin [class: Acridine], Tetraphenylphosphonium (TPP) [class: Quaternary Ammonium Compounds (QACs)], Ethidium Bromide [class: Phenanthridine], Crystal Violet [class: Triarylmethane], Dequalinium [class: Quaternary Ammonium Compounds (QACs)], Methyl Viologen [class: Paraquat]
tehB	Tellurium (Te), Proflavin [class: Acridine]
tolC	Phenol [class: Phenolic compounds], Triclosan [class: Phenolic compounds], Sodium Deoxycholate (SDC) [class: Acid], Sodium Cholate [class: Acid], Sodium Taurodeoxycholate [class: Acid], Sodium Dodecyl Sulfate (SDS) [class: Organo-sulfate], Proflavin [class: Acridine], Acriflavine [class: Acridine], Ethidium Bromide [class: Phenanthridine], Tetraphenylphosphonium (TPP) [class: Quaternary Ammonium …
ybtP	Iron (Fe)
ybtQ	Iron (Fe)
ychH	Cadmium (Cd), Hydrogen Peroxide (H2O2) [class: Peroxides]
ydeI	Hydrogen Peroxide (H2O2) [class: Peroxides]
ydeO	Hydrochloric acid (HCl) [class: Acid], Rhodamine 6G [class: Xanthene], Sodium Dodecyl Sulfate (SDS) [class: Organo-sulfate]
ydeP	Hydrochloric acid (HCl) [class: Acid]
ygiW	Cadmium (Cd), Tributyltin (TBT) [class: Organo-tin], Hydrogen Peroxide (H2O2) [class: Peroxides]
yhcN	Cadmium (Cd), Hydrogen Peroxide (H2O2) [class: Peroxides], Hydrochloric acid (HCl) [class: Acid]
yieF	Chromium (Cr), Vanadium (V), Molybdenum (Mo), Methylene Blue [class: Thiazinium]
ymgB/ariR	Hydrochloric Acid (HCl) [class: Acid], Hydrogen Peroxide (H2O2) [class: Peroxides]
yodD	Cadmium (Cd), Hydrogen Peroxide (H2O2) [class: Peroxides], Hydrochloric acid (HCl) [class: Acid]
yqjH	Iron (Fe), Nickel (Ni)
zinT/yodA	Cadmium (Cd), Zinc (Zn)
zitB/ybgR	Zinc (Zn)
zntA/yhhO	Lead (Pb), Cadmium (Cd), Zinc (Zn)
zntR/yhdM	Zinc (Zn)
znuA/yebL	Zinc (Zn)
znuB/yebI	Zinc (Zn)
znuC/yebM	Zinc (Zn)
zraR/hydH	Zinc (Zn)
zraS/hydG	Zinc (Zn), Lead (Pb)
zupT/ygiE	Zinc (Zn), Iron (Fe), Cobalt (Co), Nickel (Ni), Copper (Cu), Cadmium (Cd)
zur/yjbK	Zinc (Zn)
