# Supplementary material for: Nanopore sequencing reveals genomic map of CTX-M-type extended-spectrum β-lactamases carried by Escherichia coli strains isolated from blue mussels (Mytilus edulis) in Norway
Source: BMC Microbiol. 2020 May 25;20:134. doi: 10.1186/s12866-020-01821-8 (PMC7249450; doi:10.1186/s12866-020-01821-8)
Supplement: Supplementary file 4 — Additional file 4. List of genes involved in conjugal transfer detected in strains 631 and 1500. [file 12866_2020_1821_MOESM4_ESM.xlsx]

## Sheet: Conjugal transfer genes
Additional file 4. List of genes involved in conjugal transfer detected in strains 631 and 1500
Conjugal transfer genes
Gene name	Function
traA	Type IV conjugative transfer system pilin
traB	Conjugative transfer pilus assembly
traC	Type IV secretion system gene
traD	Type IV conjugative transfer system coupling
traE	Type IV conjugative transfer system
traF	Type-F conjugative transfer system pilin assembly
traG	Conjugative transfer system
traH	Conjugal transfer pilus assembly
traI	Conjugative transfer relaxase/helicase
traJ	Plasmid transfer ATPase
traK	Type-F conjugative transfer system secretin
traL	Type IV conjugative transfer system
traM	Relaxosome
traN	Type-F conjugative transfer system mating-pair stabilization
traO	Conjugal transfer
traP	Conjugal transfer
traQ	Type-F conjugative transfer system pilin chaperone
traR	Transcriptional regulator
traS	Plasmid conjugative transfer entry exclusion
traT	Conjugal transfer surface exclusion
traU	Plasmid conjugative transfer pilus assembly
traV	Type IV conjugative transfer system lipoprotein
traW	Type-F conjugative transfer system
traX	Type-F conjugative transfer system pilin acetylase
traY	Relaxosome gene
trbA	Conjugal transfer
trbB	Type-F conjugative transfer system pilin assembly thiol-disulfide isomerase
trbC	Type-F conjugative transfer system pilin assembly
trbE	Conjugal transfer
trbF	Conjugal transfer
trbG	Conjugal transfer
trbI	Type-F conjugative transfer system protein
trbJ	P-type conjugative transfer
trbM	Mating pair formation
traW	Type-F conjugative transfer system
