# Supplementary material for: Nanopore sequencing reveals genomic map of CTX-M-type extended-spectrum β-lactamases carried by Escherichia coli strains isolated from blue mussels (Mytilus edulis) in Norway
Source: BMC Microbiol. 2020 May 25;20:134. doi: 10.1186/s12866-020-01821-8 (PMC7249450; doi:10.1186/s12866-020-01821-8)
Supplement: Supplementary file 5 — Additional file 5. Single nucleotide polymorphism differences in Escherichia coli strains 631 compared with E. coli ST38 strains from different sources and countries. [file 12866_2020_1821_MOESM5_ESM.xlsx]

## Sheet: SNP matrix
Additional file 5. Single nucleotide polymorphism differences in Escherichia coli strain 631 compared with E. coli ST38 from different sources and countries
	Ecoli_144/1-24746	Ecoli_15.TR.026_OXA/1-24746	Ecoli_266917_2/1-24746	Ecoli_28Eco12/1-24746	Ecoli_35j9/1-24746	Ecoli_69E6/1-24746	Ecoli_78B5/1-24746	Ecoli_A1_136/1-24746	Ecoli_AVC51/1-24746	Ecoli_C1/1-24746	Ecoli_EC231_ST38C/1-24746	Ecoli_Ecol_545/1-24746	Ecoli_IMT38402/1-24746	Ecoli_MRSN346647/1-24746	Ecoli_U1/1-24746	Ecoli_ZRUEC59/1-24746	Ecoli_631/1-24746
Ecoli_144/1-24746	0	6617	8660	5617	5629	5635	5631	6619	7709	10435	5474	10423	10663	10631	5985	4653	6863
Ecoli_15.TR.026_OXA/1-24746	6617	0	7149	5535	5547	5553	5549	10	10497	11523	7540	11497	11530	11498	6983	8825	5289
Ecoli_266917_2/1-24746	8660	7149	0	7657	7669	7677	7671	7151	11505	11858	9870	11847	11887	11855	8669	10564	8000
Ecoli_28Eco12/1-24746	5617	5535	7657	0	24	26	22	5537	10743	11553	6348	11542	11542	11510	4854	7134	3796
Ecoli_35j9/1-24746	5629	5547	7669	24	0	44	40	5549	10755	11565	6360	11554	11554	11522	4866	7146	3808
Ecoli_69E6/1-24746	5635	5553	7677	26	44	0	14	5555	10761	11571	6364	11560	11560	11528	4872	7150	3816
Ecoli_78B5/1-24746	5631	5549	7671	22	40	14	0	5551	10757	11567	6362	11556	11556	11524	4868	7148	3810
Ecoli_A1_136/1-24746	6619	10	7151	5537	5549	5555	5551	0	10499	11525	7542	11499	11532	11500	6985	8827	5291
Ecoli_AVC51/1-24746	7709	10497	11505	10743	10755	10761	10757	10499	0	6534	11114	6512	6774	6742	11397	11611	11693
Ecoli_C1/1-24746	10435	11523	11858	11553	11565	11571	11567	11525	6534	0	11517	38	533	501	12985	14238	12410
Ecoli_EC231_ST38C/1-24746	5474	7540	9870	6348	6360	6364	6362	7542	11114	11517	0	11504	11497	11465	5542	8455	7037
Ecoli_Ecol_545/1-24746	10423	11497	11847	11542	11554	11560	11556	11499	6512	38	11504	0	515	483	12959	14216	12384
Ecoli_IMT38402/1-24746	10663	11530	11887	11542	11554	11560	11556	11532	6774	533	11497	515	0	74	12957	14214	12381
Ecoli_MRSN346647/1-24746	10631	11498	11855	11510	11522	11528	11524	11500	6742	501	11465	483	74	0	12925	14184	12349
Ecoli_U1/1-24746	5985	6983	8669	4854	4866	4872	4868	6985	11397	12985	5542	12959	12957	12925	0	5254	6838
Ecoli_ZRUEC59/1-24746	4653	8825	10564	7134	7146	7150	7148	8827	11611	14238	8455	14216	14214	14184	5254	0	7454
Ecoli_631/1-24746	6863	5289	8000	3796	3808	3816	3810	5291	11693	12410	7037	12384	12381	12349	6838	7454	0
min: 10 max: 14238
